# Supplementary material for: Content Analysis of Assessment Tools Used in Post-Stroke Rehabilitation: A Scoping Review with Linkage to the International Classification of Functioning
Source: Int J Environ Res Public Health. 2025 Aug 15;22(8):1277. doi: 10.3390/ijerph22081277 (PMC12386398; doi:10.3390/ijerph22081277)
Supplement: Supplementary file 1 [file ijerph-22-01277-s001.zip]

Archive with 2 entries (2 files):
- PRISMA-ScR-Fillable-Checklist_IJERPH.pdf
- Supplementary Material.pdf
